# Supplementary material for: COVID-19 disease and malignant cancers: The impact for the furin gene expression in susceptibility to SARS-CoV-2
Source: Int J Biol Sci. 2021 Sep 21;17(14):3954–67. doi: 10.7150/ijbs.63072 (PMC8495395; doi:10.7150/ijbs.63072)
Supplement: Supplementary file 1 — Supplementary table. [file ijbsv17p3954s1.xlsx]

## Sheet: Sheet1
Supplementary Table1. 100 associated genes for furin in 33 cancers
Gene Symbol	Gene ID	PCC
INSL4	ENSG00000120211.4	0.48
TACC2	ENSG00000138162.17	0.35
PTP4A1	ENSG00000112245.9	0.35
SLC16A14	ENSG00000163053.10	0.33
MAFK	ENSG00000198517.9	0.31
PPP2R1B	ENSG00000137713.15	0.31
CTD-2139B15.5	ENSG00000249199.1	0.31
UGDH	ENSG00000109814.11	0.3
RP11-411B10.5	ENSG00000267324.1	0.3
CPS1	ENSG00000021826.14	0.29
CHP1	ENSG00000187446.11	0.29
PCNAP4	ENSG00000254544.1	0.29
LINC01270	ENSG00000203999.8	0.28
TTC39C	ENSG00000168234.12	0.28
LGSN	ENSG00000146166.16	0.28
RP3-407E4.4	ENSG00000218048.2	0.27
GGCX	ENSG00000115486.11	0.27
TESC	ENSG00000088992.17	0.27
PDIA4	ENSG00000155660.10	0.26
AP001042.1	ENSG00000229986.1	0.26
LTBR	ENSG00000111321.10	0.26
SURF4	ENSG00000148248.13	0.26
SLC35C1	ENSG00000181830.8	0.25
PDIA3	ENSG00000167004.12	0.25
MTHFS	ENSG00000136371.9	0.25
GUCA2B	ENSG00000044012.3	0.25
HAL	ENSG00000084110.10	0.25
OPN3	ENSG00000054277.12	0.25
P4HB	ENSG00000185624.14	0.25
FGA	ENSG00000171560.14	0.25
TMPRSS6	ENSG00000187045.16	0.25
FGG	ENSG00000171557.16	0.25
HTATIP2	ENSG00000109854.13	0.24
EFNA1	ENSG00000169242.11	0.24
CH507-42P11.8	ENSG00000275993.2	0.24
RP11-799B12.1	ENSG00000279332.1	0.24
RP11-539E17.5	ENSG00000253258.1	0.24
SPPL2A	ENSG00000138600.9	0.24
ALG12	ENSG00000182858.13	0.24
C5	ENSG00000106804.7	0.24
RAPH1	ENSG00000173166.17	0.23
CH507-42P11.6	ENSG00000280179.1	0.23
RAB43	ENSG00000172780.16	0.23
ABCB10P4	ENSG00000260053.2	0.23
LINC01271	ENSG00000233077.1	0.23
PIM3	ENSG00000198355.4	0.23
CFH	ENSG00000000971.15	0.23
PON3	ENSG00000105852.10	0.23
LINC01348	ENSG00000280587.1	0.23
TFR2	ENSG00000106327.12	0.23
LINC00319	ENSG00000188660.3	0.23
GK	ENSG00000198814.12	0.23
RP11-14C10.4	ENSG00000282793.1	0.23
KLB	ENSG00000134962.6	0.23
VTN	ENSG00000109072.13	0.23
SLC25A15	ENSG00000102743.14	0.23
PDIA6	ENSG00000143870.12	0.22
HSPA5	ENSG00000044574.7	0.22
RP11-295G20.2	ENSG00000233461.5	0.22
SPTSSA	ENSG00000165389.6	0.22
RP3-407E4.3	ENSG00000218274.2	0.22
GALNT2	ENSG00000143641.9	0.22
FGB	ENSG00000171564.11	0.22
RP11-14C10.4	ENSG00000277210.3	0.22
SLC51B	ENSG00000186198.3	0.22
VIMP	ENSG00000131871.14	0.22
GLTPD2	ENSG00000182327.7	0.22
RP11-1105O14.1	ENSG00000253270.1	0.22
SDF2L1	ENSG00000128228.4	0.22
CRELD2	ENSG00000184164.14	0.22
SYVN1	ENSG00000162298.16	0.22
GOLPH3	ENSG00000113384.13	0.22
TMEM214	ENSG00000119777.18	0.22
F2	ENSG00000180210.14	0.22
GOLT1A	ENSG00000174567.7	0.22
LRG1	ENSG00000171236.9	0.22
CGN	ENSG00000143375.14	0.22
HYOU1	ENSG00000149428.18	0.21
SPINT1	ENSG00000166145.14	0.21
GORASP2	ENSG00000115806.12	0.21
RP11-27G14.4	ENSG00000282221.1	0.21
LMO7	ENSG00000136153.19	0.21
PPIB	ENSG00000166794.4	0.21
ASL	ENSG00000126522.16	0.21
LPIN2	ENSG00000101577.9	0.21
RP1-232L22__B.1	ENSG00000178146.9	0.21
RP11-78A19.4	ENSG00000272703.1	0.21
LPGAT1	ENSG00000123684.12	0.21
TMED2	ENSG00000086598.10	0.21
ERRFI1	ENSG00000116285.12	0.21
SERPINA10	ENSG00000140093.9	0.21
APOC4-APOC2	ENSG00000224916.8	0.21
RP11-209K10.2	ENSG00000259203.1	0.21
HGD	ENSG00000113924.11	0.21
C8B	ENSG00000021852.12	0.21
AVPI1	ENSG00000119986.6	0.21
ITIH2	ENSG00000151655.17	0.21
PI4K2B	ENSG00000038210.12	0.21
HPX	ENSG00000110169.10	0.21
RAB43P1	ENSG00000259856.1	0.21
